# Supplementary material for: The Therapeutic Efficacy of Abatacept for Rheumatoid Arthritis-Associated Interstitial Lung Disease: Insights from a 12-Month Trial Using Semi-Quantitative Chest High-Resolution Computed Tomography Imaging
Source: J Clin Med. 2024 Oct 1;13(19):5871. doi: 10.3390/jcm13195871 (PMC11477086; doi:10.3390/jcm13195871)
Supplement: Supplementary file 1 [file jcm-13-05871-s001.zip]

Archive with 1 entries (1 files):
- jcm-3213655-Supplementary materials.pdf
